# Supplementary material for: The Role of cf-HPV DNA as an Innovative Biomarker for Predicting the Recurrence or Persistence of Cervical Cancer
Source: Viruses. 2025 Mar 13;17(3):409. doi: 10.3390/v17030409 (PMC11946245; doi:10.3390/v17030409)
Supplement: Supplementary file 1 [file viruses-17-00409-s001.zip]

Archive with 1 entries (1 files):
- viruses-3374061-supplementary.pdf
